# Supplementary material for: An ancient Turing-like patterning mechanism regulates skin denticle development in sharks
Source: Sci Adv. 2018 Nov 7;4(11):eaau5484. doi: 10.1126/sciadv.aau5484 (PMC6221541; doi:10.1126/sciadv.aau5484)
Supplement: http://advances.sciencemag.org/cgi/content/full/4/11/eaau5484/DC1 [file aau5484_Python_script_for_RD_simulations.py]

# -*- coding: utf-8 -*-
"""
Created on Tue May 29 12:14:28 2018

Python code for the numerical solution of a 2D reaction-diffusion system. Using 
an explicit finite difference method, with a timestep chosen sufficiently small 
to ensure numerical stability, we solve the coupled PDEs

u_t = D_u*(u_xx + u_yy) + F(u,v) - d_u*u,
v_t = D_v*(v_xx + v_yy) + G(u,v) - d_v*v

on the square domain 0 < x,y < L, for 0 < t < T. We impose no-flux boundary 
conditions, and initial conditions corresponding to a row of 'initiator' spots 
as defined in the main text. The nonlinear functions F and G are defined by

F(u,v) = min(max(a_u*u + b_u*v + c_u, 0), F_max),
G(u,v) = min(max(a_v*u + b_v*v + c_v, 0), G_max).

The precise initial conditions and parameter values are varied in each 
simulation, generating Figs 1K-M, 4S-U and 5G-I.

@author: Alexander Fletcher
"""

import numpy as np
from numpy.linalg import norm
import matplotlib.pyplot as plt


def solve_RD_model(spot_centres, plot_times, plot_names, *params):
    """Function to solve the reaction-diffusion system and output to file"""
    # Specify grid size and time step to ensure numerical stability
    M = 128
    dx2 = (L/M)**2
    dt = 0.5 * dx2 / (4 * max(D_u, D_v))
    N = int(T / dt)

    # Specify initial conditions
    U, V, U_pen, V_pen = [np.zeros((M, M)) for _ in range(4)]
    c_y = int(M/2)
    centres = [int(x*M/L) for x in spot_centres]
    for c_x in centres:
        for i in range(M):  
            for j in range(M):
                if (i - c_x)**2 + (j - c_y)**2 < int(R_spot**2/dx2):
                    U[i,j] = u_0

    # Set up plotting
    plot_timesteps = [round(i/ dt) for i in plot_times]

    # Solve the PDE system numerically
    for n in range(N+2):
    
        # Store penultimate state of system to assess convergence to steady state
        if n == N+1:
            U_pen[:] = U
            V_pen[:] = V
    
        # Plot state of system if at plotting times
        if n in plot_timesteps:
            idx = plot_timesteps.index(n)
            plt.figure()
            fig = plt.imshow(np.transpose(U),interpolation='bilinear',cmap='binary_r',extent=[0,L,0,L],origin='lower')
            plt.axis('off')
            fig.axes.get_xaxis().set_visible(False)
            fig.axes.get_yaxis().set_visible(False)
            plt.savefig(plot_names[idx]+'.png',bbox_inches='tight',pad_inches=0)
    
        d2U = (U[1:-1,0:-2]+U[1:-1,2:]+U[2:,1:-1]+U[0:-2,1:-1]-4*U[1:-1,1:-1])/dx2
        d2V = (V[1:-1,0:-2]+V[1:-1,2:]+V[2:,1:-1]+V[0:-2,1:-1]-4*V[1:-1,1:-1])/dx2
    
        Uc = U[1:-1, 1:-1]
        Vc = V[1:-1, 1:-1]
        F = np.minimum(np.maximum(a_u*Uc + b_u*Vc + c_u,0), F_max)
        G = np.minimum(np.maximum(a_v*Uc + b_v*Vc + c_v,0), G_max)
    
        # Update u and v
        U[1:-1, 1:-1] = Uc + dt*(D_u*d2U + F - d_u*Uc)
        V[1:-1, 1:-1] = Vc + dt*(D_v*d2V + G - d_v*Vc)
    
        # Impose no-flux boundary conditions
        for Z in (U, V):
            Z[0,:] = Z[1,:]
            Z[-1,:] = Z[-2,:]
            Z[:,0] = Z[:,1]
            Z[:,-1] = Z[:,-2]
    
    # Check for convergence to steady state
    tol = 1e-2
    if norm(U - U_pen) < tol and norm(V - V_pen) < tol:
        print('System has reached steady state')
    else:
        print('System has not yet reached steady state')


if __name__ == '__main__':

    ################################ Fig. 1K-M ################################
    
    # Specify parameters for Fig. 1K-M
    D_u, a_u, b_u, c_u, d_u, F_max = 0.02, 0.08, -0.08, 0.04, 0.03, 0.2
    D_v, a_v, b_v, c_v, d_v, G_max = 0.6, 0.16, 0.0, -0.05, 0.08, 0.5
    u_0 = 5
    L, T = 75, 1500
    R_spot = 0.06*L

    p_dict = {'D_u':D_u,'a_u':a_u,'b_u':b_u,'c_u':c_u,'d_u':d_u,'F_max':F_max,
              'D_v':D_v,'a_v':a_v,'b_v':b_v,'c_v':c_v,'d_v':d_v,'G_max':G_max,
              'u_0':u_0,'R_spot':R_spot,'L':L,'T':T}

    # Specify spot locations and plotting times for Fig. 1K-M
    spot_centres = [0, L/5, 2*L/5, 3*L/5, 4*L/5, L]
    
    # Specify spot locations and plotting times for Fig. 1K-M
    plot_times = [0, 0.25*T, T]
    plot_names = ['Figure1K', 'Figure1L', 'Figure1M']

    # Save images for Fig. 1K-M
    solve_RD_model(spot_centres, plot_times, plot_names, p_dict)

    ################################ Fig. 4S-U ################################
    
    # Re-specify spot locations and plotting times for Fig. 4S-U
    spot_centres = [0, L/5, 3*L/5, 4*L/5, L]
    plot_times = [0, 0.4*T, T]
    plot_names = ['Figure4S', 'Figure4T', 'Figure4U']
    
    # Save images for Fig. 4S-U
    solve_RD_model(spot_centres, plot_times, plot_names, p_dict)


    ################################ Fig. 5G-I ################################

    # NB Fig. 5G is the same as Figs 1K,M

    # Re-specify parameters, spot locations and plotting times for Fig. 5H
    R_spot = 0.07*L
    T = 3000
    d_v = 0.035
    D_v = 0.895
    G_max = 0.3
    spot_centres = [L/5, L/2, 4*L/5]
    plot_times = [0, T]
    plot_names = ['Figure5H_start','Figure5H_end']

    # Save images for Fig. 5H
    solve_RD_model(spot_centres, plot_times, plot_names, p_dict)

    # Re-specify parameters, spot locations and plotting times for Fig. 5I
    R_spot = 0.07*L
    c_u = 0.01
    spot_centres = [L/5, L/2, 4*L/5]
    plot_times = [0, T]
    plot_names = ['Figure5I_start','Figure5I_end']

    # Save images for Fig. 5I
    solve_RD_model(spot_centres, plot_times, plot_names, p_dict)
